# Supplementary material for: An Investigation of the Shortcomings of the CONSORT 2010 Statement for the Reporting of Group Sequential Randomised Controlled Trials: A Methodological Systematic Review
Source: PLoS One. 2015 Nov 3;10(11):e0141104. doi: 10.1371/journal.pone.0141104 (PMC4631356; doi:10.1371/journal.pone.0141104)
Supplement: S1 Dataset — (XLSX) [file pone.0141104.s002.xlsx]

## Sheet: Dataset
Registration	q1a title	q1b first author	q1c year of publication	q1d publication journal	q1e journal endorse consort	q2a clinical trial?	q2b phase III	q2c gsd	q3 randomisation?	frequentist	eligibility	q5 nature of primary endpoint	q6 total sample size	recruited/interim sample size	expected events	interim events	q7 intervention arms	q8 health condition	Q9 nature of intervention	q10 funder/sponsor	q11 registration year	q12 stage of reporting	q13 number of interims	q14a stopped early	q14b reason for stopping	q15 stopping criteria	q1a randomised trial in title	Q1b structured summary	q1c identified as gsd in title/abstract	Q2a Background and rationale	Q2b Objectives/hypotheses	Q3a Trial design & allocation ratio	q3aba1 Describe GSD rationale	q3aba2 Describe GSD stopping criteria	q3aba3 Describe GSD stopping rules	q3aba4 Stopping rules/criteria described elsewhere	q3b Changes to methods	q4a Eligibility criteria	q4b Settings/Locations	q5 Interventions	q6a Predefined outcomes	q6b Changes to outcomes	q7a Determining sample size	q7a1 Sample size adjusted for interim analyses	q7b Explain interim analysis and stopping	q7b1 Sample size and per group	q7b2 Describe interim sample sizes	q7b3 Supplementary link	q8a Randomisation methods
ISRCTN81261306	Adjuvant bevacizumab in patients with melanoma at high risk of recurrence (AVAST-M): preplanned interim results from a multicentre, open-label, randomised controlled phase 3 study	Dr Pippa G Corrie	2014	The Lancet Oncology	1	1	1	1	1	1	1	3	1320	1343			2	1	1	2	2007	1	4	0	13	1	1	1	5	1	1	2	0	0	0	0	3	1	1	1	1	3	1	0	2	1	1	0	1
	Effect of an Investigational Vaccine for Preventing Staphylococcus aureus Infections After Cardiothoracic Surgery	Vance G. Fowler	2013	The Journal of the American Medical Association	1	1	1	1	1	1	1	2	15000	8031	107	49	2	8	11	1	2007	1	3	1	9	2	1	1	5	1	1	1	1	1	1	1	0	1	1	1	2	4	1	1	1	1	1	0	1
	Effect of glatiramer acetate on conversion to clinically definite multiple sclerosis in patients with clinically isolated syndrome (PreCISe study): a randomised, double-blind, placebo-controlled trial	G Comi	2009	The Lancet	1	1	1	1	1	1	1	3	475	481			2	9	1	1	2008	1	1	1	2	1	1	1	5	1	1	1	0	0	0	0	4	1	1	2	1	4	1	0	2	1	1	0	1
	Effect of a Lung Protective Strategy for Organ Donors on Eligibility and Availability of Lungs for TransplantationA Randomized Controlled Trial	Luciana Mascia, MD, PhD	2010	The Journal of the American Medical Association	1	1	1	1	1	1	1	2	200	118			2	3	5	2	2005	3	1	1	6	5	1	1	0	1	1	1	0	1	1	0	2	1	1	1	1	4	1	0	1	1	1	0	1
NCT00098293	Maraviroc versus Efavirenz, Both in Combination with Zidovudine-Lamivudine, for the Treatment of Antiretroviral-Naive Subjects with CCR5-tropic HIV-1 Infection	David A. Cooper	2010	The Journal of Infectious Diseases	1	1	1	1	1	1	1	2	1071	721			3	4	1	1	2004	2	1	3	13	10	0	2	0	1	1	1	0	1	0	0	0	1	1	2	2	0	1	0	2	1	1	0	0
NCT00450580	Study of Once-Daily Versus Twice-Daily Fosamprenavir plus Ritonavir Administered with Abacavir/Lamivudine Once Daily in Antiretroviral-Naïve HIV-1–Infected Adult Subjects	G. Carosi	2009	HIV Clinical Trials	0	1	1	1	1	1	1	7	364	214			2	4	1	1	2007	1	1	1	3	8	0	1	1	1	1	1	1	1	1	0	4	1	1	1	1	4	1	0	1	1	1	0	1
ISRCTN4382138	Gemcitabine and capecitabine with or without telomerase peptide vaccine GV1001 in patients with locally advanced or metastatic pancreatic cancer (TeloVac): an open-label, randomised, phase 3 trial	Prof Gary Middleton	2014	The Lancet Oncology	1	1	1	1	1	1	1	3	1110	1062			3	1	1	2	2005	3	4	1	1	2	1	1	0	1	1	1	0	1	1	0	3	1	1	1	1	4	1	1	1	1	0	0	1
NCT01103505	Randomized trial of a home monitoring system for early detection of choroidal neovascularization home monitoring of the Eye (HOME) study.	Emily Y. Chew, MD	2013	American Academy of Ophthalmology	0	1	1	1	1	1	1	1	100	82			2	13	2	2	2010	1	2	1	2	5	1	1	5	1	1	1	1	1	1	1	4	2	1	2	1	3	1	0	1	1	1	0	0
ISRCTN70760582	Viscum album [L.] extract therapy in patients with locally advanced or metastatic pancreatic cancer: A randomised clinical trial on overall survival	W. Tröger	2013	European Journal of Cancer	1	1	1	1	1	1	1	3	428	376			2	1	1	2	2008	1	2	1	2	1	1	1	1	1	1	1	0	0	1	0	1	1	1	1	1	4	1	1	1	1	1	0	1
NCT00140595	Phase III study of ACVBP versus ACVBP plus rituximab for patients with localized low-risk diffuse large B-cell lymphoma (LNH03-1B).	N. Ketterer	2013	Annals of Oncology	1	1	1	1	1	1	1	3	400	223			2	1	1	1	2005	3	1	1	4	1	0	1	0	1	1	2	0	0	0	0	3	1	2	1	2	3	1	0	0	1	1	0	0
	Randomized phase III placebo-controlled trial of letrozole plus oral temsirolimus as first-line endocrine therapy in postmenopausal women with locally advanced or metastatic breast cancer.	Antonio C. Wolff	2012	Journal of Clinical Oncology	1	1	1	1	1	1	1	3	1236	1112	726	382	2	1	1	3	2004	1	2	1	9	8	1	1	5	1	0	2	0	1	0	0	0	1	2	1	2	0	1	0	1	1	1	0	1
NCT00428597	Sunitinib Malate for the Treatment of Pancreatic Neuroendocrine Tumors	Eric Paymond, M.D., Ph. D.	2011	The New England Journal of Medicine	1	1	1	1	1	1	1	3	340	171			2	1	1	1	2007	3	1	1	3	3	0	1	0	1	1	2	0	1	1	1	0	1	2	2	1	3	1	1	2	1	1	1	0
	First-Line Erlotinib Followed by Second-Line Cisplatin-Gemcitabine Chemotherapy in Advanced Non–Small-Cell Lung Cancer: The TORCH Randomized Trial	Cesare Gridelli	2012	American Society of Clinical Oncology	0	1	1	1	1	1	1	3	900	760	669	546	2	1	1	1	2006	1	2	1	1	5	1	1	5	1	1	2	1	1	1	0	0	1	2	1	1	0	1	1	1	1	1	0	1
NCT00075764	Combination Anastrozole and Fulvestrant in Metastatic Breast Cancer	Rita S. Mehta, M.D.	2012	The New England Journal of Medicine	1	1	1	1	1	1	1	3	707			565	2	1	1	2	9999	2	2	0	13	7	0	1	0	1	1	2	0	1	0	1	1	1	2	1	1	4	1	1	2	1	1	0	0
NCT00268476	Celecoxib plus hormone therapy versus hormone therapy alone for hormone-sensitive prostate cancer: first results from the STAMPEDE multiarm, multistage, randomised controlled trial	Nicholas D James	2012	The Lancet Oncology	1	1	1	1	1	1	1	3	2043				6	1	1	3	2004	1	3	3	13	2	1	1	5	1	1	1	1	1	1	1	4	1	2	1	1	4	1	1	2	1	1	0	1
NCT00809146	Intramuscular versus Intravenous Therapy for Prehospital Status Epilepticus	Robert Silbergleit, M.D.	2012	The New England Journal of Medicine	1	1	1	1	1	1	1	2	1024	893			2	15	1	2	1999	2	2	0	13	2	0	1	0	1	1	2	0	1	1	1	0	0	2	1	1	0	1	1	1	1	1	1	1
NCT00863655	Everolimus in Postmenopausal Hormone-Receptor–Positive Advanced Breast Cancer	José Baselga, M.D	2012	The New England Journal of Medicine	1	1	1	1	1	1	1	3	724		528	382	2	1	1	1	2009	1	2	0	13	3	0	1	5	1	0	2	0	1	1	1	0	1	1	2	1	0	1	1	1	1	1	0	0
	A phase III randomized study of gemcitabine and cisplatin with or without PF-3512676 (TLR9 agonist) as first-line treatment of advanced non-small-cell lung cancer	C. Manegold	2012	Annals of Oncology	1	1	1	1	1	1	1	3	839		656	238	2	1	1	1	9999	1	2	1	1	2	1	1	5	1	0	2	0	2	1	0	3	1	2	1	2	3	0	0	2	2	1	0	0
	Five-Year Outcomes of a Randomized Phase III Trial Comparing Adjuvant Chemotherapy With S-1 Versus Surgery Alone in Stage II or III Gastric Cancer	Mitsuru Sasako	2011	American Society of Clinical Oncology	0	1	1	1	1	1	1	3	1059				2	1	1	1	2005	2	2	0	13	5	1	1	5	1	1	2	0	1	1	1	0	1	1	1	1	4	1	0	0	1	0	0	0
	Improved Survival with Vemurafenib in Melanoma with BRAF V600E Mutation	Paul B. Chapman	2011	The New England Journal of Medicine	1	1	1	1	1	1	1	3	675		196	118	2	1	1	1	2009	1	1	1	2	3	0	1	5	1	1	2	0	1	1	1	2	1	1	1	1	1	1	0	2	1	1	0	0
	Randomized phase III trial of paclitaxel/carboplatin with or without PF-3512676 (Toll-like receptor 9 agonist) as first-line treatment for advanced non-small-cell lung cancer.	Vera hirsh	2011	American Society of Clinical Oncology	0	1	1	1	1	1	1	3	828		656	588	2	1	1	1	9999	1	2	1	1	5	1	1	5	1	1	2	0	1	1	0	3	1	2	1	1	3	1	0	1	1	1	0	0
	Gefitinib or Chemotherapy for Non–Small-Cell Lung Cancer with Mutated EGFR	Makoto Maemondo, M.D., Ph.D.	2010	The New England Journal of Medicine	1	1	1	1	1	1	1	3	230	200	230		2	1	1	2	2008	1	1	1	2	1	0	1	5	1	1	2	0	0	1	0	3	1	2	1	2	3	1	0	0	1	1	0	0
	Longer therapy, iatrogenic amenorrhea, and survival in early breast cancer.	Sandra M. Swain	2010	The New England Journal of Medicine	1	1	1	1	1	1	1	3	5351				3	1	1	2	1999	2	3	0	13	1	0	1	0	1	1	2	0	0	1	0	1	1	2	1	1	3	1	0	2	1	2	0	0
	Phase III randomized trial of sunitinib versus capecitabine in patients with previously treated HER2-negative advanced breast cancer.	Carlos H. Barrios	2010	Breast Cancer Research Treatment	0	1	1	1	1	1	1	3	482		525	224	2	1	1	1	9999	1	2	1	1	5	1	2	5	1	1	2	1	1	1	0	3	1	1	1	1	3	1	1	1	1	1	0	1
	Randomized phase III trial of platinum-doublet chemotherapy followed by gefitinib compared with continued platinum-doublet chemotherapy in Japanese patients with advanced non-small-cell lung cancer: results of a west Japan thoracic oncology group trial (WJTOG0203).	Koji Takeda	2010	Journal of Clinical Oncology	1	1	1	1	1	1	1	3	604				2	1	1	4	2005	2	1	0	13	1	1	1	0	1	1	2	0	0	0	0	1	1	1	1	2	3	1	0	2	1	1	0	0
	Phase III study of cisplatin, etoposide, and concurrent chest radiation with or without consolidation docetaxel in patients with inoperable stage III non-small-cell lung cancer: the Hoosier Oncology Group and U.S. Oncology.	Nasser Hanna	2008	American Society of Clinical Oncology	0	1	1	1	1	1	1	3	259	203	124		2	1	1	1	2005	1	1	1	1	5	2	1	5	1	1	1	0	1	1	0	1	1	0	1	2	3	1	1	1	1	1	0	0
	Bevacizumab plus interferon alfa compared with interferon alfa monotherapy in patients with metastatic renal cell carcinoma: CALGB 90206.	Brian I. Rini	2008	Journal of Clinical Oncology	1	1	1	1	1	1	1	3	732		588	499	2	1	1	1	2003	1	7	0	13	1	0	1	5	1	0	2	0	0	1	0	3	1	1	1	2	3	1	0	2	1	1	0	0
	Adjuvant Chemotherapy With Sequential or Concurrent Anthracycline and Docetaxel: Breast International Group 02–98 Randomized Trial	Prudence Francis	2008	JNCI Journal of the National Cancer Institute	1	1	1	1	1	1	1	3	2887		1215	732	4	1	1	1	9999	3	2	1	10	1	1	1	0	1	1	2	0	0	0	0	1	1	1	1	2	3	1	1	2	1	1	0	0
	Phase III prevention trial of fenretinide in patients with resected non-muscle-invasive bladder cancer.	Anita L. Sabichi	2008	Clinical Cancer Research	0	1	1	1	1	1	1	3	160	149			2	1	1	2	9999	1	1	1	1	2	2	1	5	1	1	2	0	1	1	0	1	1	1	1	1	3	1	0	2	1	0	0	0
	Toremifene increases bone mineral density in men receiving androgen deprivation therapy for prostate cancer: interim analysis of a multicenter phase 3 clinical study.	MR Smith	2008	Journal of Urology	0	1	1	1	1	1	1	1	1392	197			2	6	1	5	9999	1	3	0	13	1	2	1	5	1	0	2	0	0	0	0	3	1	2	1	1	3	0	0	0	1	0	0	0
	Postoperative dose-dense sequential chemotherapy with epirubicin, followed by CMF with or without paclitaxel, in patients with high-risk operable breast cancer: a randomized phase III study conducted by the Hellenic Cooperative Oncology Group.	G. Fountzilas	2005	Annals of Oncology	1	1	1	1	1	1	1	3	604				2	1	1	5	9999	2	1	0	13	1	1	1	0	1	1	2	0	0	1	0	3	1	2	1	1	3	1	0	2	1	1	0	0
	Phase III Trial of Two Investigational Schedules of Ifosfamide Compared With Standard-Dose Doxorubicin in Advanced or Metastatic Soft Tissue Sarcoma: A European Organisation for Research and Treatment of Cancer Soft Tissue and Bone Sarcoma Group Study	Paul Lorigan	2007	American Society of Clinical Oncology	0	1	1	1	1	1	1	3	750	326			3	1	1	5	9999	1	2	1	1	4	2	1	5	1	1	2	0	1	0	0	1	1	1	1	1	3	1	1	1	1	1	0	0
	Intensive dose-dense compared with high-dose adjuvant chemotherapy for high-risk operable breast cancer: Southwest Oncology Group/Intergroup study 9623.	Halle C.F. Moore	2007	American Society of Clinical Oncology	0	1	1	1	1	1	1	3	1000	536	350	128	2	1	1	1	9999	1	2	1	1	5	2	1	0	1	1	2	0	1	0	0	1	1	2	1	1	3	1	0	1	1	1	0	1
	Prospective multicentric randomized phase III study of imatinib in patients with advanced gastrointestinal stromal tumors comparing interruption versus continuation of treatment beyond 1 year: the French Sarcoma Group.	Jean-Yves Blay	2007	American Society of Clinical Oncology	0	1	1	1	1	1	1	3	284	182			2	1	1	3	9999	1	2	1	1	2	1	1	5	1	1	2	1	1	1	0	3	1	1	1	1	3	1	0	1	1	2	0	0
	Dietary fat reduction and breast cancer outcome: interim efficacy results from the Women's Intervention Nutrition Study.	Rowan T. Chlebowski	2006	Journal of the National Cancer Institute	1	1	1	1	1	1	1	3	2502	2437			2	1	6	2	9999	1	5	1	6	1	2	0	0	1	1	2	0	0	1	0	2	1	1	1	2	4	1	0	2	1	2	0	0
	Prospective randomised multicenter trial on single fraction radiotherapy (8 Gy!1) versus multiple fractions (3 Gy!10) in the treatment of painful bone metastases	Stein Kaasa	2006	Radiotherapy and Oncology	1	1	1	1	1	1	1	1	1000	376			2	1	7	5	9999	1	1	1	14	1	1	1	5	1	1	2	0	0	0	0	1	1	1	1	1	3	1	0	2	1	1	0	1
	Dacarbazine (DTIC) versus vaccination with autologous peptide-pulsed dendritic cells (DC) in first-line treatment of patients with metastatic melanoma: a randomized phase III trial of the DC study group of the DeCOG.	D. Schadendorf	2006	Annals of Oncology	1	1	1	1	1	1	1	2	190	108			2	1	1	2	9999	1	99	1	1	1	1	1	5	1	1	2	0	0	0	0	3	1	1	1	1	3	1	0	0	1	0	0	0
	A comparison of letrozole and tamoxifen in postmenopausal women with early breast cancer.[Erratum appears in N Engl J Med. 2006 May 18;354(20):2200 Note: Wardly, Andrew [corrected to Wardley, Andrew ]]	Beat Thurlimann, M.D.	2005	The New England Journal of Medicine	1	1	1	1	1	1	1	3	8028		779	779	2	1	1	1	2000	2	2	0	13	1	0	1	0	1	0	2	0	0	1	0	4	1	1	1	1	4	1	1	2	1	1	0	1
	Doxorubicin with cyclophosphamide followed by docetaxel every 21 days compared with doxorubicin and docetaxel every 14 days as preoperative treatment in operable breast cancer: the GEPARDUO study of the German Breast Group.	Gunter von Minckwitz	2005	American Society of Clinical Oncology	0	1	1	1	1	1	1	2	1000	913			2	1	1	1	9999	1	2	1	1	10	2	1	0	1	0	2	0	1	0	0	1	1	1	1	1	3	1	0	2	1	0	0	2
	Single-dose perinatal nevirapine plus standard zidovudine to prevent mother-to-child transmission of HIV-1 in Thailand.	Marc Lallemant, M.D.	2004	The New England Journal of Medicine	1	1	1	1	1	1	1	2	1530	1844			3	4	1	3	9999	1	1	0	13	1	0	1	5	1	1	2	0	0	1	0	1	1	1	1	1	3	1	0	1	1	1	0	1
	Epirubicin-cyclophosphamide adjuvant chemotherapy plus tamoxifen administered concurrently versus sequentially: randomized phase III trial in postmenopausal node-positive breast cancer patients. A GEICAM 9401 study.	C. Pico	2004	Annals of Oncology	1	1	1	1	1	1	1	3	724	474			2	1	1	1	9999	1	1	1	4	1	1	1	0	1	1	2	0	0	0	0	3	1	2	1	1	3	1	0	2	1	0	0	1
	A randomized trial of letrozole in postmenopausal women after five years of tamoxifen therapy for early-stage breast cancer.	Paul E. Goss, M.D.	2003	The New England Journal of Medicine	1	1	1	1	1	1	1	3	5187		515	171	2	1	1	3	9999	1	2	1	2	5	1	1	5	1	1	2	0	1	1	0	3	1	1	1	1	3	1	0	1	1	1	0	1
	Comparison of gemcitabine versus the matrix metalloproteinase inhibitor BAY 12-9566 in patients with advanced or metastatic adenocarcinoma of the pancreas: a phase III trial of the National Cancer Institute of Canada Clinical Trials Group.	M.J. Moore	2003	American Society of Clinical Oncology	0	1	1	1	1	1	1	3	350	277			2	1	1	1	9999	1	2	1	1	5	2	1	5	1	1	2	1	1	1	0	3	1	1	1	1	3	1	0	1	1	1	0	0
	Phase III randomized trial of 12 versus 3 months of maintenance paclitaxel in patients with advanced ovarian cancer after complete response to platinum and paclitaxel-based chemotherapy: a Southwest Oncology Group and Gynecologic Oncology Group trial.	Maurie Markman	2003	American Society of Clinical Oncology	0	1	1	1	1	1	1	3	550	277			2	1	1	5	9999	1	3	1	2	7	1	1	5	1	1	2	1	1	0	0	1	1	1	1	1	3	1	0	1	1	1	0	0
	Superiority of oxaliplatin and fluorouracil-leucovorin compared with either therapy alone in patients with progressive colorectal cancer after irinotecan and fluorouracil-leucovorin: interim results of a phase III trial.	Mace L. Rothenberg	2003	American Society of Clinical Oncology	0	1	1	1	1	1	1	2	821	463			3	1	1	3	9999	1	99	0	13	1	2	1	5	1	1	0	0	0	0	0	3	1	1	1	1	3	1	0	2	0	2	0	0
	Primary Prevention of Cardiovascular Disease with a Mediterranean Diet	Ramón Estruch, M.D., Ph.D.	2013	The New England Journal of Medicine	1	1	1	1	1	1	1	2	7400	7447			3	8	6	2	2005	1	4	1	2	8	0	1	5	1	1	1	0	1	1	0	1	1	1	1	1	4	1	0	1	1	1	0	1
NCT00497146	Vitamin D Therapy and Cardiac Structure and Function in Patients With Chronic Kidney DiseaseThe PRIMO Randomized Controlled Trial	Ravi Thadhani, MD, MPH	2012	The Journal of the American Medical Association	1	1	1	1	1	1	1	1	227				2	16	1	1	2007	2	1	0	13	5	1	1	0	1	1	2	1	1	1	1	1	1	2	1	1	1	1	1	2	1	1	1	0
	Randomized, double-blind, placebo-controlled trial of the efficacy and safety of rilonacept in the treatment of systemic juvenile idiopathic arthritis.	Ilowite NT	2014	Arthritis Rheumatology	0	1	1	1	1	1	1	3	100	71			2	6	1	2	9999	3	1	1	12	3	1	1	0	1	1	2	0	1	1	0	3	1	1	1	1	3	1	0	1	1	1	0	1
	A randomized clinical trial of high-dosage coenzyme Q10 in early Parkinson disease: no evidence of benefit.	The Parkinson Study Group QE3 Investigators	2014	Journal of the American Medical Association	1	1	1	1	1	1	1	1	600	600			3	14	1	2	2008	1	4	1	1	5	1	1	5	1	1	2	0	1	1	0	3	1	1	1	1	4	1	0	1	1	1	0	0
	Effect of aleglitazar on cardiovascular outcomes after acute coronary syndrome in patients with type 2 diabetes mellitus: the AleCardio randomized clinical trial.	A. Michael Lincoff, MD	2014	Journal of the American Medical Association	1	1	1	1	1	1	1	3	7000	7226	950	704	2	7	1	1	2010	3	1	1	9	5	1	1	0	1	1	2	0	1	0	0	3	1	1	1	1	3	1	0	1	1	1	0	1
	Tecemotide (L-BLP25) versus placebo after chemoradiotherapy for stage III non-small-cell lung cancer (START): a randomised, double-blind, phase 3 trial.	Charles Butts	2014	The Lancet Oncology	1	1	1	1	1	1	1	3	1322	1239	705		2	1	1	1	2006	2	1	0	13	5	1	1	0	1	1	2	0	1	1	1	1	1	1	1	1	1	1	1	1	1	1	0	1
	Sunitinib versus sorafenib in advanced hepatocellular cancer: results of a randomized phase III trial.	Ann-Lii Cheng	2013	American Society of Clinical Oncology	0	1	1	1	1	1	1	3	1200	1074	929	175	2	1	1	1	2008	1	2	1	9	5	1	1	5	1	0	2	0	1	1	0	3	1	2	1	1	3	1	1	1	1	1	0	1
	Secukinumab in the treatment of noninfectious uveitis: results of three randomized, controlled clinical trials.	Andrew D. Dick, MD	2013	The American Academy of Ophthalmology	0	1	1	1	1	1	1	3	232	125			4	13	1	3	2009	1	99	1	1	1	1	1	0	1	2	2	0	0	0	0	3	1	0	1	1	1	1	0	2	1	0	0	0
NCT00600340	Bevacizumab plus paclitaxel versus bevacizumab plus capecitabine as first-line treatment for HER2-negative metastatic breast cancer: interim efficacy results of the randomised, open-label, non-inferiority, phase 3 TURANDOT trial.	Istvan Lang	2013	The Lancet Oncology	1	1	1	1	1	1	1	3	560	564	389	181	2	1	1	1	2008	1	1	0	13	3	1	1	5	1	1	2	0	1	1	0	3	1	2	1	1	3	1	0	1	1	1	0	1
NCT00132665	Thoracic radiotherapy with or without daily low-dose carboplatin in elderly patients with non-small-cell lung cancer: a randomised, controlled, phase 3 trial by the Japan Clinical Oncology Group (JCOG0301).	Shinji Atagi	2012	The Lancet Oncology	1	1	1	1	1	1	1	3	200	200			2	1	8	2	2005	1	2	1	1	5	1	1	5	1	0	2	0	1	1	0	3	1	2	1	1	3	1	0	1	1	1	0	1
	Postoperative dose-dense sequential versus concomitant administration of epirubicin and paclitaxel in patients with node-positive breast cancer: 5-year results of the Hellenic Cooperative Oncology Group HE 10/00 phase III Trial.	Helen Gogas	2012	Breast Cancer Research Treatment	0	1	1	1	1	1	1	3	1086	1121	324	208	2	1	1	3	2009	2	1	0	13	1	2	2	0	1	2	2	0	0	1	0	1	1	0	1	1	3	1	0	2	1	1	0	0
NCT00411229	Adjuvant capecitabine and oxaliplatin for gastric cancer after D2 gastrectomy (CLASSIC): a phase 3 open-label, randomised controlled trial.	Yung-Jue Bang	2012	The Lancet	1	1	1	1	1	1	1	3	1024	1035	387	269	2	1	1	1	2006	1	1	1	2	3	1	1	5	1	1	1	0	1	1	0	3	1	1	1	1	3	1	0	1	1	1	0	1
NCT00126256	Sequential versus combination chemotherapy for the treatment of advanced colorectal cancer (FFCD 2000-05): an open-label, randomised, phase 3 trial.	Michel Ducreux	2011	The Lancet Oncology	1	1	1	1	1	1	1	3	570	410	450	378	2	1	1	1	2005	3	1	1	4	1	1	1	0	1	1	2	0	0	0	0	3	1	2	1	1	3	1	0	2	1	2	0	1
	Sunitinib plus paclitaxel versus bevacizumab plus paclitaxel for first-line treatment of patients with advanced breast cancer: a phase III, randomized, open-label trial.[Erratum appears in Clin Breast Cancer. 2011 Aug;11(4):273]	Nicholas J. Robert	2011	Clinical Breast Cancer	0	1	1	1	1	1	1	3	740	485	513	159	2	1	1	1	2006	1	2	1	1	9	1	1	5	1	1	2	0	1	0	0	3	1	2	1	1	3	1	0	2	1	1	0	0
NCT00471146	Axitinib plus gemcitabine versus placebo plus gemcitabine in patients with advanced pancreatic adenocarcinoma: a double-blind randomised phase 3 study.	Hedy L Kindler	2011	The Lancet Oncology	1	1	1	1	1	1	1	3	596	632	460	230	2	1	1	1	2007	1	1	1	1	5	1	1	5	1	2	2	0	1	1	0	3	1	2	1	1	3	1	0	1	1	1	0	1
	Erlotinib as maintenance treatment in advanced non-small-cell lung cancer: a multicentre, randomised, placebo-controlled phase 3 study.	Federico Cappuzzo	2010	The Lancet Oncology	1	1	1	1	1	1	1	3	1708	889	731	749	2	1	1	1	2007	2	1	0	13	7	1	1	0	1	1	2	0	1	1	0	3	1	2	1	1	3	1	1	1	1	1	0	1
	Randomized phase III trial of trastuzumab monotherapy followed by trastuzumab plus docetaxel versus trastuzumab plus docetaxel as first-line therapy in patients with HER2-positive metastatic breast cancer: the JO17360 Trial Group.	Kenichi Inoue	2010	Breast Cancer Research Treatment	0	1	1	1	1	1	1	3	160	112	120		2	1	1	1	9999	1	1	1	1	7	1	2	5	1	1	2	0	1	0	0	3	1	1	1	2	3	1	0	1	1	1	0	1
	Vinorelbine plus gemcitabine followed by docetaxel versus carboplatin plus paclitaxel in patients with advanced non-small-cell lung cancer: a randomised, open-label, phase III study.	Kaoru Kubota	2008	The Lancet Oncology	1	1	1	1	1	1	1	3	400	401			2	1	1	2	2004	2	1	0	13	2	1	1	0	1	1	2	0	1	0	0	3	1	2	1	1	3	1	0	2	1	1	0	1
	Randomized phase III clinical trial of five different arms of treatment for patients with cancer cachexia: interim results.	Giovanni Mantovani, M.D.	2008	Nutrition	1	1	1	1	1	1	1	1	475	125			5	1	9	2	9999	1	99	0	13	1	1	1	5	1	1	2	0	0	0	0	3	1	1	1	1	3	1	0	0	1	1	0	1
NCT00241670	Fluorescence-guided surgery with 5-aminolevulinic acid for resection of malignant glioma: a randomised controlled multicentre phase III trial.	Walter Stummer	2006	The Lancet Oncology	1	1	1	1	1	1	1	8	350	270			2	1	10	1	2005	1	1	1	2	5	1	1	5	1	1	2	1	1	1	0	3	1	1	1	1	3	1	1	1	1	1	0	1
	Randomized, dose-finding phase III study of lithium gamolenate in patients with advanced pancreatic adenocarcinoma.	C. D. Johnson	2001	British Journal of Surgery	1	1	1	1	1	1	1	3	278		278	159	3	1	1	1	9999	1	5	1	1	5	1	1	1	1	1	2	0	1	1	0	3	1	2	1	1	3	1	0	1	1	1	0	0
	Effects of Clopidogrel Added to Aspirin in Patients with Recent Lacunar Stroke	The SPS3 Investigators	2012	The New England Journal of Medicine	1	1	1	1	1	1	1	3	3020		525	263	2	2	1	2	2003	1	2	1	9	2	0	1	0	1	0	2	0	1	1	0	2	1	1	2	1	4	1	0	1	1	1	0	1
	Conventional chemotherapy (CHOEP-14) with rituximab or high-dose chemotherapy (MegaCHOEP) with rituximab for young, high-risk patients with aggressive B-cell lymphoma: an open-label, randomised, phase 3 trial (DSHNHL 2002-1).	Norbert Schmitz	2012	The Lancet Oncology	1	1	1	1	1	1	1	3	325	275			2	1	1	1	2005	1	99	1	1	5	1	1	5	1	1	2	0	1	1	0	3	1	2	1	1	3	1	0	2	1	0	0	1
[truncated: 35 more columns]

## Sheet: Data Description
Variable(s)	Code	Factor	Comments
(Registration)	##	Number	Trials registration number (where available)
(q1a title)	text	text	Publication title
(q1b first author)	text	text	First author of the publication
(q1c year of publication)	YYYY	Year	Year of the publication
(q1d publication journal)	text	text	Publication journal
(q1e journal endorse consort) to (eligibility)	0	No
	1	Yes
(q1a randomised trial in title) to (q25 Funding and other support)	0	Absent	Completeness in reporting
	1	Complete
	2	Partially Complete
	3	Cannot Assess
	4	Not Applicable
	5	Other terminology associated with GSD used (Interim analyses/analysis)
(q5 nature of primary endpoint)	1	Continuous	Nature of the primary outcome(s)
	2	Binary
	3	Time to Event
	4	Count
	5	Categorical
	6	Ordinal
	7	Binary and continuous
	8	Binary and Time-to-event
(q6 total sample size)	##	Number	Total Sample size
(recruited/interim sample size)	##	Number	Actual recruited sample size
(Expected events)	##	Number	Expected number of evevents used in the sample size
(interim events)	##	Number	Number of events in the interim analysis
(q7 intervention arms)		Number	Number of intervention arms (including comparator)
(q8 health condition)	1	Oncology	Therapeutic area
	2	Stroke
	3	Respiratory
	4	HIV/AIDS
	5	Mental Health
	6	Musculoskeletal
	7	Diabetes
	8	Cardiac
	9	Multiple Sclerosis
	10	Migraine
	11	Parasitic
	12	Emergence medicine
	13	Optical
	14	Degenerative
	15	Epilepsy
	16	Kidney disease
(q9 nature of intervention)	1	Drug	Nature of study intervention(s)
	2	Device	1,8,9 and 10 classified as pharmacological
	3	Educational
	4	Psychological
	5	Physiological
	6	Dietary
	7	Radiotherapy
	8	Drug and radiotherapy
	9	Drug and Dietary
	10	Surgical
	11	Vaccine
(q10 funder/sponsor)	1	Private	Trial funder or sponsor
	2	Public
	3	Private and Public
	4	None/independent
	5	Undisclosed/Absent
(q11 registration year)	YYYY	Year (9999=missing)	Trial year of registration
(q12 stage of reporting)	1	Interim	Stage of reporting of the study
	2	Final
	3	Unplanned
	4	Interim and Final
(q13 number of interims)	##	Number (8=Can't Assess; 99=Unclear)	Number of planned interim looks
(q14a stopped early)	0	No	Clarification on early stopping
	1	Yes
	2	Unclear
	3	No, but treatment arm(s) discontinued
(q14b reason for stopping)	0	Unclear	Reasons for early trial stopping
	1	Futility	1 and 10 grouped together
	2	Efficacy
	3	Safety
	4	Poor recruitment	4, 6 and 12 grouped together
	5	External information
	6	Financial reasons
	7	Not given
	8	Efficacy and safety
	9	Futility and safety
	10	Low event rate
	12	Poor recruitment and financial
	13	Not applicable
	14	Futility and external information
(q15 stopping criteria)	1	Unclear/disclosed	Planned stopping criteria
	2	Futility
	3	Efficacy
	4	Safety
	5	Futility and efficacy
	6	Futility and safety
	7	Efficacy and safety
	8 or 9	Efficacy and safety and futility
	10	Non-inferiority
	11	non-inferiority and inferiority
(Stopping boundaries)	text	text	Group sequential stoppin boundaries employed
(Stopped arm)	1	yes	Trial stopped an interim arm (where appropriate)
